# Supplementary material for: Natural killer cells kill extracellular Pseudomonas aeruginosa using contact-dependent release of granzymes B and H
Source: PLoS Pathog. 2022 Feb 24;18(2):e1010325. doi: 10.1371/journal.ppat.1010325 (PMC8903247; doi:10.1371/journal.ppat.1010325)
Supplement: S1 Video — YT cells, expressing RFP actin were co-cultured with GFP PAO1. Propidium iodide was added to the media, which caused the bacteria to fluoresce red when membrane integrity was lost and PAO1 was killed. Images were acquired every 15 seconds. Scale bar = 10μm. The video (Supplementary Video 1) is representative of at least 3 separate experiments. (ZIP) [file ppat.1010325.s001.zip]

Archive with 3 entries (2 files):
- Fig S1.mov
- __MACOSX/
- __MACOSX/._Fig S1.mov
